# Supplementary material for: Patient Satisfaction with a Dedicated Infusion Pump for Subcutaneous Treprostinil to Treat Pulmonary Arterial Hypertension
Source: J Pers Med. 2023 Feb 26;13(3):423. doi: 10.3390/jpm13030423 (PMC10058864; doi:10.3390/jpm13030423)
Supplement: Supplementary file 1 [file jpm-13-00423-s001.zip]

Archive with 1 entries (1 files):
- jpm-2219900-supplementary.pdf
